# Supplementary material for: RNA‐binding proteins orchestrating immunity in plants
Source: Plant J. 2025 Sep 11;123(5):e70433. doi: 10.1111/tpj.70433 (PMC12425495; doi:10.1111/tpj.70433)
Supplement: Supplementary file 1 — Table S1. Representative RNA‐binding proteins involved in plant immunity. RBPs that have been linked to plant immunity, classified according to RNA metabolic pathway. Abbreviations: NMD, nonsense‐mediated decay; PBs, processing bodies; SGs, stress granules. [file TPJ-123-0-s001.xlsx]

## Sheet: RBPs involved in plant immunity
Table S1. Representative RBPs Involved in Plant Immunity
RNA metabolic Pathway	Protein name	Complete protein name	Alternative name(s)	Gene ID	Species	Specific RNA pathway(s)	Possible function(s)	Pathogen/Elicitor/Effector	Reference(s)
RNA capping	CPL1	RNA POLYMERASE II C-TERMINAL DOMAIN (CTD) PHOSPHATASE-LIKE1	FRY2; SHI4; JOE1; RCF2	AT4G21670	Arabidopsis thaliana	Multiple, including RNA capping and RNA decay	Function in multiple RNA processing roles including RNA Pol II CTD dephosphorylation, mRNA capping, pre-mRNA splicing and RNA decay, and interacts with several transcription factors. May also interfere with flg22‐induced MAPK activation	Fusarium oxysporum; Alternaria brassicicola; Pseudomonas syringae pv. tomato DC3000 ΔavrPtoΔavrPtoB	Jiang 2013, Thatcher 2018, Wei 2023
Splicing and alternative splicing (AS)	PRL1	PLEIOTROPIC REULATORY LOCUS 1	MAC2	AT4G15900	Arabidopsis thaliana	Pre-mRNA splicing	Core component of MAC regulating pre-mRNA splicing, and is required for microRNA and siRNA accumulation. Positive regulator of basal resistance to pathogens.	Pseudomonas cannabina pv. alisalensis (formerly Pseudomonas syringae pv. maculicola) ES4326; Pseudomonas syringae pv. tomato DC3000; Hyaloperonospora parasitica	Palma et al. 2007; Zhang et al. 2014
	MAC5A	MOS4-ASSOCIATED COMPLEX SUBUNIT 5A	AtC3H4	AT1G07360	Arabidopsis thaliana	Pre-mRNA splicing	Component of MAC regulating pre-mRNA splicing. Mutations in MAC5A partially suppress the auto-immune phenotypes of snc1 mutants. It is unequally redundant to its homologue (MAC3B) - providing a dominant contribution. Possesses an RRM and a CCCH-type zinc-finger motif. Mutants did not show altered susceptbility to pathogens.	Pseudomonas syringae pv. tomato DC3000; Hyaloperonospora arabidopsidis Noco2	Monaghan et al. 2010
	MAC5B	MOS4-ASSOCIATED COMPLEX SUBUNIT 5B	AtC3H25	AT2G29580	Arabidopsis thaliana	Pre-mRNA splicing	Component of MAC regulating pre-mRNA splicing. Mutations in MAC5B partially suppresses the auto-immune phenotypes of snc1 mutants. Also possesses an RRM and CCCH-type zinc-finger motif. Mutants did not show altered susceptbility to pathogens.	-	Monaghan et al. 2010
	MOS2	MODIFIER OF SNC1 2	-	AT1G33520	Arabidopsis thaliana	Pre-mRNA splicing	Fully suppresses the auto-immune phenotypes of snc1 mutants. Required for basal defence responses in addition to R-gene-mediated resistance. Contributes to normal splicing of SNC1 transcripts and is involved in pri-miRNA processing.	Pseudomonas cannabina pv. alisalensis (formerly Pseudomonas syringae pv. maculicola) ES4326; Hyaloperonospora arabidopsidis Noco2	Zhang et al. 2005; Copeland et al. 2013; Wu et al. 2013
	SMU2	SUPPRESSORS OF MEC-8 AND UNC-52 2	-	AT2G26460	Arabidopsis thaliana	Pre-mRNA splicing	Regulates pre-mRNA splicing. However, no RNA binding activity has been directly determined, suggesting its regulatory role in AS may be indirect. Targeted by cyst nematode effector 30D08.	Heterodera glycines (effector 30D08)	Chung et al. 2009; Verma et al. 2018
	U1-70k	U1 SMALL NUCLEAR RIBONUCLEOPROTEIN-70K	-	AT3G50670	Arabidopsis thaliana; Nicotiana benthamiana; Solanum lycopersicum (tomato)	Pre-mRNA splicing	Component of the U1 small nuclear ribonucleoprotein particle, which regulates 5' splice site selection. Targeted by the Phytophthora effector SRE3 in tomato to interfere with AS-mediated plant immunity.	Phytophthora infestans 88069 (effector SRE3)	Golovkin and Reddy, 1996; Cho et al. 2011; Huang et al, 2020
	RSZ21	SERINE/ ARGININE-RICH PROTEIN 21	-	-	Arachis diogoi	Pre-mRNA splicing	Heterologous expression in N. tabacum and N. benthamiana resulted in the hypersensitive response (HR) and induction of defence-related genes, which was dependent unpon the RRM domain of RSZ21.	Phaeoisariopsis personata	Kumar et al. 2012
	SR45	SERINE/ARGININE-RICH 45	RNPS1	AT1G16610	Arabidopsis thaliana; Gossypium australe (wild cotton)	Alternative splicing	Negatively regulates immunity to biotrophic pathogens by suppressing the expression of plant defence genes. Associates with core spliceosome components U1-70K and U2AF53 to regulate AS. In G. australe GauSR45a was found to enhance resistance, as silencing GauSR45a reduced the splicing rate of Verticillium-induced immune genes.	Pseudomomas syringae pv. maculicola DG3; Hyaloperonospora arabidopsidis Noco2; Verticillium dahliae	Day et al. 2012; Zhang et al. 2017
	SKRP	SERINE/LYSINE/ARGININE-RICH PROTEIN	-	AT5G27860	Arabidopsis thaliana; Glycine max (soybean) ; Nicotiana benthamiana	Alternative splicing	Negatively regulates immunity in all three species. Regulates AS of plant immunity gene transcripts through its association with splicosomal components and via its endogenous RNA binding activity. P. sojae effector PsAvr3c protects GmSKRP from degradation during infection of soybean.	Phytophthora. sojae P6497 (effector PsAvr3c); Phytophthora. capsici Pc35	Huang et al., 2017; Chen et al., 2023
	TCI14	TOBACCO CRYPTOGEIN-INDUCED 14	-	-	Nicotiana tabacum cv. Xanthi (tobacco)	Alternative splicing	Transcriptionally induced by Phytophthora elicitor treatment. Speculated to be involved in pre-mRNA splicing due to its homology to transformer-2-like SR-related (serine/arginine related) ribonucleoproteins in Drosophila.	Cryptogein (Phytophthora elicitor)	Petitot et al., 1997
	NSRA	NUCLEAR SPECKLE RNA BINDING PROTEIN A	-	AT1G76940	Arabidopsis thaliana	Alternative splicing	Possibly regulates auxin-mediated pathogen defence responses via direct regulation of AS. The stability and AS patterns of biotic stress-responsive genes are altered in the nsra/b mutant following treatment with the auxin analog NAA.	-	Bazin et al. 2018
	NSRB	NUCLEAR SPECKLE RNA BINDING PROTEIN B	-	AT1G21320	Arabidopsis thaliana	Alternative splicing	Possibly regulates auxin-mediated pathogen defence responses via direct regulation of AS. The stability and AS patterns of biotic stress-responsive genes are altered in the nsra/b mutant following treatment with the auxin analog NAA.	-	Bazin et al. 2018
	GRP7	GLYCINE RICH PROTEIN 7	CCR2; GR-RBP7; RBGA3; SRBP1	AT2G21660	Arabidopsis thaliana	Alternative splicing	Positively regulates innate immunity to the bacterial pathogens P. syringae and P. carotovorum, negatively regulates immunity to B. cinerea. Functions in AS regulation; polyadenylation; mRNA stability; circadian clock; interacts with FLS2 and EFR mRNA. Targeted by the P. syringae effector HopU1. Contains an RRM-type RNA-binding domain.	Pseudomonas syringae pv. tomato DC3000 (effector HopU1); Pectobacterium carotovorum SCC1; Botrytis cinerea	Fu et al. 2007; Jeong et al. 2011; Lee et al. 2012 ; Streitner et al., 2012; Nicaise et al. 2013; Zhang et al. 2013; Meyer et al. 2017
	GRP8	GLYCINE RICH PROTEIN 8	CCR1; GR-RBP8; RBGA6; SRBP2	AT4G39260	Arabidopsis thaliana	Alternative splicing	Functionally-redundant paralogue of GRP7. Functions in AS; mRNA stability; interacts with FLS2 and EFR mRNA. Targeted by the P. syringae effector HopU1.	Pseudomonas syringae pv. tomato DC3000 (effector HopU1)	Fu et al. 2007; Streiner et al. 2012; Nicaise et al. 2013
	IRR	IMMUNOREGULATORY RNA-BINDING PROTEIN	-	AT3G23900	Arabidopsis thaliana; Zea mays (maize)	Alternative splicing	Regulates AS of CPK28 (a negative regulator of PTI signalling) in response to endogenous elicitor peptides. Switching of CPK28 isoforms affects PTI signalling due to altered kinase activity.	Plant elicitor peptides: A. thaliana Pep1 (AtPep1); Zea mays Pep3 (ZmPep3). Pseudomonas syringae pv. tomato DC3000; Botrytis cinerea	Dressano, et al. 2020
	RTP7	RESISTANCE TO P. PARASITICA 7	-	AT4G02820	Arabidopsis thaliana	Splicing	Negative regulator of immunity to diverse pathogens. Involved in RNA splicing of the mitochondrial nad7 gene transcript, which regulates the production of mitochondrial reactive oxygen species (mROS).	Phytopthora. parasitica Pp016; Phytopthora. infestans 88069; Phytopthora. capsici LT263; Rhizoctonia. solani AG3pt; Pseudomonas syringae pv. tomato DC3000; Botrytis cinerea	Yang, et al. 2022
	CPR5	CONSTITUTIVE EXPRESSER OF PATHOGENESIS-RELATED GENES 5	HYS1	AT5G64930	Arabidopsis thaliana	Alternative splicing; Nuclear pore complex	Forms a complex with the RNA processing regulators MAC and CPSF to regulate alternative splicing. Negative regulator of plant immunity.	Pseudomonas cannabina pv. alisalensis (formerly Pseudomonas syringae pv. maculicola) ES4326 (+/- AvrRpt2)	Peng, et al. 2022
	RZ-1A	ZINC FINGER GLYCINE RICH	RBGB2	AT3G26420	Nicotiana benthamiana; Glycine max (soybean)	Alternative splicing	Positive regulator of immunity to oomycete pathogens. NbRZ-1A interacts with three key splicing factors, NbGRP7, NbGRP8, and NbU1–70K. Targeted by the P. sojae (effector PsFYVE1) to modulate AS of defence genes.	Phytopthora sojae (effector PsFYVE1); Phytopthora capsici LT236	Lu, et al. 2022
	BPL3	BPA1-LIKE PROTEIN 3	-	AT1G14340	Arabidopsis thaliana	Alternative splicing; RNA stability	Negative regulator of plant immunity. BPL3 stabilises the natural antisense long non-coding RNA nalncFL7 to suppress FORKED-LIKE7, which modulates HAI1-mediated MPK3/6 dephosphorylation.	Pseudomonas syringae pv. tomato DC3000; Phytophthora capsici LT263	Ai et al., 2023
	PINP1	PSR1-INTERACTING PROTEIN 1	CUV; EMB3011; PRP16	AT5G13010	Arabidopsis thaliana; Nicotiana benthamiana	RNA helicase/Splicing/small RNA regulation	RNA helicase involved in pre-mRNA splicing and small RNA biogenesis. The Phytophthora effector PSR1 targets PINP1 to disrupt sRNA-mediated immunity	Phytophthora capsici; Phytophthora sojae	Qiao et al. 2015, Tsugeki et al. 2015; Gui et al. 2022
	KRBP1	K-HOMOLOGY (KH) RNA-BINDING PROTEIN 1	-	PGSC0003DMT400066837	Solanum tuberosum (potato)	Splicing	Susceptibility factor that is likely to be involved in RNA splicing. Targeted by P. infestans RLXR effector SRE2 (Pi04089).	Phytophthora infestans 88069 (effector Pi04089)	Wang et al. 2015; Huang et al. 2020
RNA editing	OCP3	OVEREXPRESSOR OF CATIONIC PEROXIDASE 3	-	AT5G11270	Arabidopsis thaliana	RNA editing (chloroplast)	Negative regulator of plant immunity and controls editing efficiency of plastid ndhB transcripts, which encode a subunit of the NADH dehydrogenase-like complex (NDH). Also involved in JA-dependent induced defenses.	Pseudomonas syringae pv. tomato DC3000; Hyaloperonospora arabidopsidis; Botrytis cinerea; Plectosphaerella cucumerina	Ramirez et al. 2010; Garcia-Andrade et al. 2013
	SLO2	SLOW GROWTH 2	PCMP-E76	AT2G13600	Arabidopsis thaliana	RNA editing (mitochondria)	Involved in maintaining sensitivity to ABA, ethylene, biotic, and abiotic stress.	Botrytis cinerea	Zhu et al. 2014
	OsRRM2	RNA recognition motif 2		Os03g25960	Oryza sativa (rice)	RNA editing (chloroplast)	Interacts with the nucleotide-binding site and leucine-rich repeat protein (NLR) pair Pik1-H4 and Pik2-H4 and promotes their localisation to vesicles and chloroplasts. Promotes RNA editing of plastid ndhB. Contributes to resistance to M. oryzae.	Magnaporthe oryzae	Gu et al. 2024
	MORF8	MULTIPLE ORGANELLAR RNA-EDITING FACTOR 8	-	-	Nicotiana benthamiana	RNA editing (mitochondria & chloroplast)	C-to-U RNA-editing factor that negatively regulates plant immunity to the oomycete pathogen Phytophthora by aiding RXLR effector accumulation in the plant.	Phytophthora parasitica	Yang et al. 2020
Polyadenylation and alternative polyadenylation	FPA	FLOWERING TIME CONTROL PROTEIN FPA	-	AT2G43410	Arabidopsis thaliana	Alternative polyadenylation	Negative regulator of PTI to P. syringae. Regulates the poly(A) site choice of ERF4, a transcription factor which regulates the flg22-responsive oxidative burst. FPA may also regulate the poly(A) site choice of other defence-associated genes.	Pseudomonas syringae pv. tomato DC3000ΔavrPtoΔavrPtoB	Lyons et al. 2013
	CPSF30	CLEAVAGE AND POLYADENYLATION SPECIFICITY FACTOR30	OXT6; AtC3H11	AT1G30460	Arabidopsis thaliana	Polyadenylation	Positive regulator of basal and R-gene mediated resistance to P. syringae. Controls of mRNA 3' end processing (poly(A) site selection) of defence related genes.	Pseudomonas syringae pv. tomato DC3000; Pseudomonas syringae pv. tomato DC3000 AvrRpm1	Zhang et al. 2008; Bruggeman et al. 2014; Shimberg et al. 2016
	PAPS1	NUCLEAR POLY(A) POLYMERASE 1	-	AT1G17980	Arabidopsis thaliana	Polyadenylation	Regulates organ growth and suppresses constitutive immune responses. Negative regulator of immunity to the oomycete pathogen H. arabidopsidis. Poly(A) polymerase of specific mRNAs.	Hyaloperonospora arabidopsidis Emco5	Vi et al. 2013; Trost et al. 2013; Kappel et al. 2015
	EDM3	ENHANCED DOWNY MILDEW 3	AIPP1	AT1G05970	Arabidopsis thaliana	Polyadenylation	Suppresses proximal transcript polyadeylation/termination of the immune receptor RPP7 mRNA; suppressor of H3K9me2 and cytosine methylation.	Hyaloperonospora arabidopsidis Hiks1	Duan et al. 2017; Lai et al. 2019
RNA methylation and acetylcytidine modification	MTA	EMBRYO DEFECTIVE 1706, MRNA ADENOSINE METHYLASE	EMB1706	AT4G10760	Arabidopsis thaliana	Methylation	A member of a core set of mRNA m6A writer proteins and is required for N6-adenosine methylation of mRNA. A mutant has been found to show increased resistance to P. syringae and B. cinerea. However, a DEX-induced silencing line showed increased susceptibility to P. syringae when MTA was silenced, together with reduced PTI in response to the elicitor flg22.	Pseudomonas syringae pv. tomato DC3000; Pseudomonas cannabina pv. alisalensis (formerly Pseudomonas syringae pv. maculicola) ES4326; Botrytis cinerea	Prall et al. 2023, Chen et al. 2024
	FIP37	FKBP12 INTERACTING PROTEIN 37	ATFIP37	AT3G54170	Arabidopsis thaliana	Methylation	Core component of the m6A RNA methyltransferase complex. Mutants have been variously reported to show increased or decreased resistance to P. syringae, increased resistance to B. cinerea, compromised response to flg22 and increased susceptibility to H. arabidopsidis.	Pseudomonas syringae pv. tomato DC3000; Pseudomonas cannabina pv. alisalensis (formerly Pseudomonas syringae pv. maculicola) ES4326; Botrytis cinerea, Hyaloperonospora arabidopsidis Noco2	Prall et al. 2023, Chen et al. 2024
	VIRILIZER	EMBRYO DEFECTIVE 2016	VIR, EMB2016	AT3G05680	Arabidopsis thaliana	Methylation	A member of a core set of mRNA m6A writer proteins required for N6-adenosine methylation of mRNA. Mutant shows increased resistance to P. syringae and B. cinerea.	Pseudomonas syringae pv. tomato; Pseudomonas cannabina pv. alisalensis (formerly Pseudomonas syringae pv. maculicola) ES4326; Botrytis cinerea	Prall et al. 2023
	ALKBH10B	-	ATALKBH10B	AT4G02940	Arabidopsis thaliana	Methylation	RNA N6-methyladenosine demethylase. Overexpression line shows increased resistance to P. syringae and B. cinerea.	Pseudomonas syringae pv. tomato DC3000; Pseudomonas cannabina pv. alisalensis (formerly Pseudomonas syringae pv. maculicola) ES4326; Botrytis cinerea	Prall et al. 2023
	OsNAT10	N-ACETYLTRANSFERASE FOR CYTIDINE IN RNA	OsACYR	Os12g07300	Oryza sativa (rice)	N4-acetylcytidine modification	Acetyltransferase involved in N4-acetylcytidine (ac4C) modification of mRNA. Induced following infection with Magnaporthe oryzae. Promotes translation of immunity related transcripts, leading to the enhancement of jasmonic acid biosynthesis.	Magnaporthe oryzae	Lu, et al. 2024
RNA export	SDE5	SILENCING DEFECTIVE 5	-	AT3G15390	Arabidopsis thaliana	Nuclear mRNA export	Proposed to be involved in mRNA export, transgene silencing and the production of trans-acting siRNAs. SDE5 is involved in plant immunity and contributes to ETI while suppressing PTI.	Pseudomonas syringae pv. tomato DC3000; Pectobacterium carotovorum subsp. carotovorum	Uddin et al. 2017, Hernandez-Pinzon et al. 2007
	MOS11	MODIFIER OF SNC1 11	-	AT5G02770	Arabidopsis thaliana	Nuclear mRNA export	Nuclear protein involved in mRNA export. MOS11 does not possess a known RBD, but the positively charged amino acids are conserved with the human homolog CIP29, and could potentially bind mRNA.	Pseudomonas cannabina pv. alisalensis (formerly Pseudomonas syringae pv. maculicola) ES4326; Hyaloperonospora arabidopsidis Noco2	Germain et al. 2010
	NUP96	NUCLEAR PORE COMPLEX PROTEIN NUP96	MOS3; PRE; SAR3	AT1G80680	Arabidopsis thaliana	Nuclear mRNA export	Localized in the nuclear envelope, involved in mRNA export and required for basal resistance	Pseudomonas syringae pv. maculicola E4326	Zhang et al. 2005
	NUP160	NUCLEAR PORE COMPLEX PROTEIN NUP160	SAR1	AT1G33410	Arabidopsis thaliana	Nuclear mRNA export	Involved in mRNA export and required for basal resistance and TNL-type R protein-mediated immunity	Pseudomonas syringae pv. tomato DC3000; Pseudomonas syringae pv. tomato DC3000 avrRps4	Wiermer et al. 2012, Roth et al. 2012
	SEH1	-	SEH1H	AT1G64350	Arabidopsis thaliana	Nuclear mRNA export	Involved in mRNA export and required for basal resistance and TNL-type R protein-mediated immunity	Pseudomonas syringae pv. tomato DC3000; Pseudomonas syringae pv. tomato DC3000 avrRps4	Wiermer et al. 2012, Roth et al. 2012
	HPR1	HYPER RECOMBINATION1	THO1; EMU	AT5G09860	Arabidopsis thaliana	Nuclear mRNA export	Involved in mRNA export and required for resistance to Pseudomonas syringae pv. tomato DC3000; Hyaloperonospora arabidopsidis	Pseudomonas syringae pv. tomato DC3000; Hyaloperonospora arabidopsidis	Pan et al. 2012, Xu et al. 2015
RNA decay/Deadenylation	CAF1a; CAF1b	CCR4-ASSOCIATED FACTOR 1a; 1b	CAF1-9; CAF1-11	AT3G44260; AT5G22250	Arabidopsis thaliana; Capsicum annuum (hot pepper)	RNA stability/turnover (deadenylation)	3'-5' exoribonuclease, with a potential role in regulating deadenylation of stress-related mRNAs.	Pseudomonas syringae pv. tomato DC3000; Xanthomonas axonopodis; Phytophthora infestans	Liang et al. 2009, Walley et al. 2010; Sarowar et al. 2007
	PARN	POLY(A)-SPECIFIC RIBONUCLEASE	AHG2	AT1G55870	Arabidopsis thaliana	RNA stability/turnover (deadenylation)	Poly(A)-specific ribonuclease that degrades poly(A) tails of specific RNAs. PARN appears to control different elicitor-induced signaling events.	Cellotriose (elicitor from Piriformospora indica)	Johnson et al. 2018
RNA decay/Decapping	DCP1	DECAPPING 1	-	AT1G08370	Arabidopsis thaliana	RNA stability/turnover (decapping/PBs)	Decapping enhancer; Together with DCP2, involved in immunity-related mRNA decay in the processing bodies	P. syringae pv. tomato DC3000; P. cannabina pv. alisalensis (formerly P. syringae pv. maculicola) ES4326	Yu et al. 2019
	DCP2	DECAPPING 2	ITS1; TDT	AT5G13570	Arabidopsis thaliana	RNA stability/turnover (decapping/PBs)	Decapping enzyme; Together with DCP1, involved in immunity-related mRNA decay in the processing bodies	P. syringae pv. tomato DC3000; P. cannabina pv. alisalensis (formerly P. syringae pv. maculicola) ES4326	Yu et al. 2019
	EDC4	ENHANCER OF MRNA DECAPPING 4	VCS	Traes_6DL_ 3FBA5B70E	Nicotiana benthamiana; Triticum aestivum (wheat)	RNA stability/turnover (decapping/PBs)	Core decapping complex scaffold. Targeted by an effector of Puccinia striiformis f. sp. tritici (PST02549) in the P-bodies	Effector of Puccinia striiformis f. sp. tritici	Petre et al. 2016
RNA stability/Other RNA stability/turnover mechanisms	BSR-K1	BROAD-SPECTRUM RESISTANCE KITAAKE-1	-	Os10G0548200	Oryza sativa (rice)	RNA stability/turnover (mRNA decay)	Negative regulator of plant immunity that promotes turnover of the defense-related OsPAL genes	Magraporthe oryzae, Xanthomonas oryzae	Zhou et al. 2018
	PRP-BP	PVPRP7 MRNA BINDING PROTEIN	-	-	Phaseolus vulgaris (common bean)	RNA stability/turnover	Binds to U-rich region of PvPRP1 mRNA and promotes its degradation	Elicitors of Colletotrichum lindemuthianum	Zhang 1994
	RBP-DR1	RNA-BINDING PROTEIN-DEFENSE RELATED 1	BRN1	AT4G03110	Arabidopsis thaliana	RNA stability/turnover (mRNA decay)	Role in RNA decay, and involved in positive regulation of salicylic acid-mediated immunity and HR	Pseudomonas syringae pv. tomato DC3000	Qi et al. 2010; Kim et al. 2013
	RBP45B	POLYADENYLATE-BINDING PROTEIN RBP45B	-	AT1G11650	Arabidopsis thaliana	RNA stability/translation (suggested)	Potential role in mRNA stability and/or translation initiation. Splice variant AtRBP45b-SV1 produced in response to pathogen stress. However, the potenital role of RBP45B awaits to be discovered	Pseudomonas syringae pv. tomato DC3000; Pseudomonas syringae pv. tomato DC3000 AvrRpt2	Peal et al. 2011; Muthuramalingam et al. 2017
	APIP5	bZIP TF AVRPIZ-T-INTERACTING PROTEIN 5	-	LOC Os06g50310	Oryza sativa (rice)	RNA stability/turnover	Nuclear transcription factor and cytoplasmic RBP. Negatively regulates programmed cell death and blast resistance by regulating mRNA turnover of the cell death- and defense-related genes OsLSD1 and OsRac1. APIP5 is targeted by the effector AvrPiz-t of the blast fungus Magnaporthe oryzae	Magraporthe oryzae	Zhang et al., 2022
	ECT9	EVOLUTIONARILY CONSERVED C-TERMINAL REGION 9	-	AT1G27960	Arabidopsis thaliana	mRNA destabilisation	Negative regulator of immunity along with ECT1, playing a negative role in ETI response. Nucleic and cytoplasmic bodies formed by ECT9 could absorb immune mRNAs to avoid overactivation.	P. cannabina pv. alisalensis (formerly P. syringae pv. maculicola) ES4326	Wang, et al. 2023
	PR-10	PATHOGENESIS-RELATED PROTEIN 10	-	-	Multiple species	RNA stability/turnover	Reported to act as ribonucleases and to have important roles against multiple pathogens. However, evidence for ribonuclease activity in PR-10 proteins has recently been challenged.	Multiple pathogens	Jain et al. 2015; Dos Santos et al. 2023; Longasaward et al. 2023
	PR-4	PATHOGENESIS-RELATED PROTEIN 4	-	-	Multiple species	RNA stability/turnover	Reported to act as ribonucleases and to have important roles against multiple pathogens	Multiple pathogens	Filipenko et al. 2013 (review)
mRNA surveillance pathways	UPF1	REGULATOR OF NONSENSE TRANSCRIPTS UPF1	LBA1	AT5G47010	Arabidopsis thaliana	NMD	Component of the nonsense-mediated decay machinery that regulates turnover of R genes	Pseudomonas syringae pv. tomato DC3000	Jeong et al., 2011b; Riehs-Kearnan et al., 2012; Shi et al., 2012; Samantha Rayson et al., 2012; Jung 2020
	UPF3	REGULATOR OF NONSENSE TRANSCRIPTS UPF3	-	AT1G33980	Arabidopsis thaliana	NMD	Component of the nonsense-mediated decay machinery that regulates turnover of R genes	Pseudomonas syringae pv. tomato DC3000	Jeong et al. 2011; Jung et al. 2020
	SMG7	-	-	AT5G19400	Arabidopsis thaliana	NMD/PBs	Component of the nonsense-mediated decay machinery that regulates turnover of R genes. Recruitment of the NMD complex to the P-body	Pseudomonas syringae	Gloggnitzer et al. 2014, Merai et al. 2013
Stress granules and P-body	EIN2	ETHYLENE-INSENSITIVE PROTEIN 2	CKR1; ORE3	AT5G03280	Arabidopsis thaliana	PBs	The cleaved cytoplasmic domain of EIN2 (EIN2-C) binds and promotes translational repression of EBF1/2 transcripts in the P-body which leads to the expression of ethylene responsive genes. It also regulates FLS2 RNA and protein levels.	Pseudomonas syringae pv. tomato DC3000	Li et al. 2015, Merchante et al. 2015, Tintor et al 2013, Mersmann et al. 2010, Boutrot et al. 2010
	PAT1	PROTEIN-ASSOCIATED WITH TOPOISOMERASE 1	-	AT1G79090	Arabidopsis thaliana	RNA stability/turnover (decapping/deadenylation/PBs)	Decapping enhancer that links deadenylation and decapping by binding the 3’ of deadenylated mRNAs and promoting decapping of specific transcripts. PAT1 also plays a role in translational inhibition and P-body formation	Pseudomonas syringae pv. tomato DC3000	Roux et al. 2015
	TZF9	TANDEM ZINC FINGER PROTEIN 9	AtC3H66	AT5G58620	Arabidopsis thaliana	PBs and SGs	May be involved in targeting specific transcripts to P-bodies for degradation or translational repression.	Pseudomonas syringae pv. tomato DC3000	Maldonado-Bonilla et al. 2014
	AN	ANGUSTIFOLIA	DOQ; CtBP	AT1G01510	Arabidopsis thaliana	SGs	Interacts with stress granule-associated proteins and localizes in the stress granule. Required for regulation of genes in the SA and JA/ET pathways.	Pseudomonas syringae pv. tomato DC3000; Botrytis cinerea	Bhasin et al. 2017; Gachomo et al. 2013; Xie 2020
	TAF15b	TBP-ASSOCIATED FACTOR 15B	-	AT5G58470	Arabidopsis thaliana	PBs	Possibly post-transcriptionally regulates accumulation of SNC1, a TIR-type NLR. It localises to the P-bodies which indicates that it might be involved in RNA turnover and mRNA homeostasis.	-	Dong et al. 2016
Ribosomes and translation	RPL12/RPL12C	60S RIBOSOMAL PROTEIN L12-3	-	AT5G60670	Arabidopsis thaliana; Nicotiana benthamiana	Translation/Ribosomal proteins	Ribosomal protein nvolved in non-host bacterial disease resistance in Arabidopsis and Nicotiana benthamiana	Pseudomonas syringae pv. tomato T1; Xanthomonas campestris pv. vesicatoria	Nagaraj et al. 2015
	RPL19/RPL19B	60S RIBOSOMAL PROTEIN L19-2	-	AT3G16780	Arabidopsis thaliana; Nicotiana benthamiana	Translation/Ribosomal proteins	Ribosomal protein nvolved in non-host bacterial disease resistance in Arabidopsis and Nicotiana benthamiana	Pseudomonas syringae pv. tomato T1; Xanthomonas campestris pv. vesicatoria	Nagaraj et al. 2015
	RPL10	60S RIBOSOMAL PROTEIN subunit QM/RPL10	-	multiple genes	Arabidopsis thaliana; Nicotiana benthamiana	Translation/Ribosomal proteins	Ribosomal protein nvolved in non-host bacterial disease resistance in Arabidopsis and Nicotiana benthamiana	Pseudomonas syringae pv. tomato T1; Pseudomonas syringae pv. tabaci; Pseudomonas syringae pv. tomato DC3000	Ramu et al. 2020
	JIP60	JASMONATE-INDUCED PROTEIN 60	-	X66376.1	Hordeum vulgare (barley)	Translation	Involved in JA-responsive plant immune responses. JIP60 contains a NH2-terminal domain related to ribosome-inactivating proteins and a COOH-terminal domain similar to eIF4E. JIP60 is processed in vivo, leading to release of the COOH-terminal eIF4E domain, which functions in recruiting a subset of cellular messengers for translation.	-	Rustgi et al. 2014; Przydacz et al. 2020
General/Unknown pathways	BIRH1	BTH-INDUCED RNA HELICASE 1	-	Os03G01830	Oryza sativa (rice)	RNA helicase	RNA helicase, involved in disease resistance through an uncharacterised mechanism	Alternaria brassicicola; Pseudomonas syringae pv. tomato DC3000	Li et al. 2008
	RH11	DEAD-box RNA helicases 11	-	AT3G58510	Arabidopsis thaliana	sRNA loading and/or stabilization in extracellular vesicles	May function in loading and/or stabilizing sRNAs in extracellular vesicles for transportation to pathogens. Mutant showed increased susceptibility to Botrytis cinerea	Botrytis cinerea	He et al., et al. 2021
	RH37	DEAD-box RNA helicases 37	-	AT2G42520	Arabidopsis thaliana	sRNA loading and/or stabilization in extracellular vesicles	May function in loading and/or stabilizing sRNAs in extracellular vesicles for transportation to pathogens. Mutant showed increased susceptibility to Botrytis cinerea	Botrytis cinerea	He et al., 2021
	DDX3	DEAD-box RNA helicase 3	-	-	Nicotiana benthamiana; Citrus paradisi Macf. cv. Duncan (grapefruit)	RNA helicase	NbDDX3 interacts with the Sec-delivered effector 1 (SDE1) of the bacterial pathogen Candidatus Liberibacter asiaticus, which is responsible for cholorosis and cell death. The downregulation of the host DDX3 gene is a crucial mechanism of leaf chlorosis in Huanglongbing-affected plants, although the link to RNA metabolism is currently unknown.	Candidatus Liberibacter asiaticus	Zhou, et al. 2020
	RCF3	REGULATOR OF CBF GENE EXPRESSION 3	ESR1; SHI1;HOS5	AT5G53060	Arabidopsis thaliana	miRNA biogenesis, pre-mRNA splicing, mRNA capping, polyadenylation and transcription	Negative regulator of abiotic and biotic stress resistance, potentially a general repressor for some stress-inducible genes. Described to be involved in multiple RNA pathways	Fusarium oxysporum	Jiang et al. 2013; Thatcher et al. 2015; Chen et al. 2015
	LIF2	LHP1-INTERACTING FACTOR 2	hnRNP-Q	AT4G00830	Arabidopsis thaliana	Unknown	Negative regulator of defence against both P. syringae pv. tomato DC3000 and the necrotrophic ascomycete B. cinerea	Pseudomonas syringae pv. tomato DC3000; Botrytis cinerea	Le Roux et al. 2014; Latrasse et al. 2011, Molitor et al. 2016
	UBA2a/b; UBA2c	UBP1-ASSOCIATED PROTEIN 2	-	-	Solanum tuberosum (potato)	Unknown	Positive regulator of plant immunity involved in the SA signalling pathway, SGT1-dependent cell death and regulation of defence-related genes	Phytophthora pathogens	Na et al. 2015, Li et al. 2022
	G3BP1	RAS-GTPASE–ACTIVATING PROTEIN SH3-DOMAIN–BINDING PROTEINS	G3BP-LIKE	AT5G48650	Arabidopsis thaliana	Unknown	Negative regulator of stomatal and apoplastic immunity via SA-mediated defenses	Pseudomonas syringae pv. tomato DC3000 (WT, hrcC−, COR-)	Abulfaraj et al. 2018
	GRP2; GRP3	GLYCINE-RICH PROTEIN 2 AND 3	-	-	Hordeum vulgare (barley)	Unknown	Upregulated upon infection with fungal pathogens	Erysiphe graminis; Rhynchosporium secalis	Molina et al., 1997
	PGN	PENTATRICOPEPTIDE REPEAT PROTEIN FOR GERMINATION ON NACL	PCMP-E64	AT1G56570	Arabidopsis thaliana	Unknown	Mitochondrial PPR involved in regulation of ROS homeostasis and resistance to necrotrophic fungal pathogens	Botrytis cinerea; Alternaria brassicicola	Laluk et al. 2011
	RBP1	RNA-BINDING PROTEIN1 GENE	-	-	Capsicum annuum (hot pepper)	Unknown	Involved in hypersensitive cell death and defence responses	Xanthomonas campestris pv. vesicatoria; Hyaloperonospora arabidopsidis	Lee et al. 2012
	RAP	RNA-BINDING DOMAIN ABUNDANT IN APICOMPLEXANS	-	AT2G31890	Arabidopsis thaliana	Unknown	Chloroplastic RBP that acts as a negative regulator of plant immunity by suppressing LSU2 (positive regulator of plant immunity) and GLK1 (transcription factor); targeted by bacterial siRNA (AtlsiRNA-1)	Pseudomonas syringae pv. tomato DC3000; Hyaloperonospora arabidopsidis	Wang et al. 2017
	ALY4	Ally of AML-1 and LEF-1 4	DIP2; THO4D	AT5G37720	Arabidopsis thaliana	Potentially involved in nuclear mRNA export and/or splicing	Involved in effector-triggered cell death and stomatal closure	Pseudomonas syringae pv. tomato DC3000	Teng et al. 2014
	ALY916	Ally of AML-1 and LEF-1 916	-	-	Nicotiana benthamiana	Potentially involved in nuclear mRNA export and/or splicing	Involved in effector-triggered cell death and stomatal closure	Phytophthora nicotianae	Teng et al. 2014
	KH17	K Homology (KH)-domain containing RBP17	StKH17	-	Solanum tuberosum (potato)	Unknown	Negative regulator of immunity, promoting Phytophthora infestans infection and suppressing specific immune pathways. StKH17 is a substrate of E3 ligase StPUB17	Phythopthora infestans	McLellan, et al. 2020
	ANN1	Annexins 1	ANNAT1; ANNEXIN 1; ATANN1; ATOXY5; OXY5; ANX23-ATH	AT1G35720	Arabidopsis thaliana	sRNA loading and/or stabilization in extracellular vesicles	May function in loading and/or stabilizing sRNAs in extracellular vesicles for transportation to pathogens. Bind to sRNAs non-specifically. Mutant showed increased susceptibility to Botrytis cinerea	Botrytis cinerea	He et al., 2021
	ANN2	Annexins 2	ANNAT2, ANNEXIN 2, ATANN2	AT5G65020	Arabidopsis thaliana	sRNA loading and/or stabilization in extracellular vesicles	May function in loading and/or stabilizing sRNAs in extracellular vesicles for transportation to pathogens. Bind to sRNAs non-specifically. Mutant showed increased susceptibility to Botrytis cinerea	Botrytis cinerea	He et al., 2021
	KRBP4	KH-domain containing RBP4	HEN4-like	-	Malus domestica (apple)	Unknown	Positive immune regulator involved in the ROS response. Targeted by Valsa mali effector VmEP1.	Valsa mali	Wang et al. 2022
	ZFP1	ZINC FINGER PROTEIN 1	-	-	Gossypium hirsutum (cotton)	Unknown	Positive regulator of salt tolerance and fungal pathogen resistance.	Rhizoctonia solani	Guo et al. 2009
